# Supplementary material for: Comparative Metabolomics Analysis of Gastrodia elata Blume Different Growth Stages: Insights into Chemical Composition and Bioactivities
Source: Metabolites. 2026 Mar 30;16(4):223. doi: 10.3390/metabo16040223 (PMC13117156; doi:10.3390/metabo16040223)
Supplement: Supplementary file 1 [file metabolites-16-00223-s001.zip]

Archive with 1 entries (1 files):
- metabolites-4214557-supplementary.pdf
